# Supplementary material for: Comparative root transcriptome of wild Arachis reveals NBS-LRR genes related to nematode resistance
Source: BMC Plant Biol. 2018 Aug 6;18:159. doi: 10.1186/s12870-018-1373-7 (PMC6080386; doi:10.1186/s12870-018-1373-7)
Supplement: Supplementary file 1 — Table S1. Primers used for qRT-PCR analysis. (XLSX 11 kb) [file 12870_2018_1373_MOESM1_ESM.xlsx]

## Sheet: Sheet1
Additional file 1: Table S1: Primers used for qRT-PCR analysis.
Abreviation	Primer sequence (5' - 3') Forward/Reverse	Amplicon size (bp)	Primer efficiency
			A. stenosperma samples	A. duranensis samples
NBS35	CCCAATCAACATACCCCAAC/	193	0.8732	0.8991
	AAGGCAGCAGAAAACCTTGA
NBS48	AAGGCAGCAGAAAACCTTGA/	193	0.8683	0.8911
	CCCAATCAACATACCCCAAC
NBS42	TCAGGAACTGCACGAGAATG/	200	0.9008	0.8539
	TGATGCTCACCATGGTTGTT
NBS34	GGGACAAAATTCCATTGTGG/	154	0.8776	0.8605
	CACATCACCGACAATTTTGC
NBS31	CTTTCCCAAGGCAATACCAA/	126	0.8736	0.856
	CATCATCCATGAAGCTGTGG
NBS36	GAGCTGCAAAACATCGTTGA/	162	0.8784	0.8987
	TTGGACTTTCCCCTTCTCCT
NBS33	GCTTTCCGAGAACACGATTC/	158	0.8573	0.8572
	CGCTACCAGCAAGAAACACA
NBS41	GATGCAGGTTGTGGGACTTT/	150	0.8678	0.8668
	GACCGCCATGTTTTGATCTT
NBS40	TGATTATGGAGGGCGGTTAG/	181	0.8733	-
	CGTGCTCTTTCCAGATCCTC
NBS30	CAAACTGCATGAACCTTCCA/	170	0.8808	-
	GAAAGCTTCCCATGAAGCAG
NBS44	GTGGCAAGATCCTCGTTCTC/	156	0.8589	-
	CCTCCTTCACATCCCTCGTA
NBS45	TTCTGGGAAGACCACTTTGG/	200	0.8929	-
	GCAAAACTCCCATTCGGTTA
NBS47	TCACCTTTATGCTGCACTGG/	192	0.8847	-
	TCAACGATGTTTTGCAGCTC
NBS19	GGCATGAGTTCCCTTCTTGA/	159	0.8432	-
	CACAAGCATCACCAACATCC
NBS14	TCTCTGTCCCGAAAGCAGAT/	153	0.867	-
	TTCTTGCAAGCACCACTTTG
NBS21	CGCTTGACAGAGTGTCCAAA/	163	0.8737	-
	CACTGCAAGGCCTCTTTAGC
NBS22	ATGCCGGTGGAGTATCTTTG/	154	0.8711	-
	ATAGGATTGCAAGCCGTGTC
