# Supplementary material for: Comparative root transcriptome of wild Arachis reveals NBS-LRR genes related to nematode resistance
Source: BMC Plant Biol. 2018 Aug 6;18:159. doi: 10.1186/s12870-018-1373-7 (PMC6080386; doi:10.1186/s12870-018-1373-7)
Supplement: Supplementary file 2 — Table S2. Arachis stenosperma defense candidate genes against the RKN M. arenaria. (XLSX 27 kb) [file 12870_2018_1373_MOESM2_ESM.xlsx]

## Sheet: Sheet1
	Additional file 2: Table S2 - Arachis stenosperma defense candidate genes against the RKN M. arenaria
	Gene name	Description	Arachis duranensis gene models
	AsIOMT	Isoflavone 7-O-methyltransferase	Aradu.I9K2A
	AsKEL	Kelch repeat-containing protein-like	Aradu.F8MV2
	AsTIR-NBS-LRR	TIR NB-ARC LRR protein	Aradu.CM87L
	AsGH3.1	Probable indole-3-acetic acid-amido synthetase GH3.1	Aradu.1LZ8T
	AsBger	Beta-glucan-elicitor receptor	Aradu.W3AUF
	AsCHI2	Class II Chitinase	Aradu.GJG28
	AsAraH8	Ara h 8 allergen	Aradu.02RSN
	AsTMV	TMV resistance protein	Aradu.LI4A7
	AsBTB	BTB/POZ domain-containing protein	Aradu.DEY30
	AsPRR37	Response regulator-like APRR7-like	Aradu.NG7DJ
	AsSLP	Subtilisin-like protease-like	Aradu.XT1CA
	AsTAT	Tyrosine aminotransferase	Aradu.IEK57
	AsSAG	Senescence-Associated protein	Aradu.9DS9L
	AsALKBH2	Alpha-Ketoglutarate-dependent dioxygenase Homolog 2-like	Aradu.NG2JA
