# Supplementary material for: Comparative root transcriptome of wild Arachis reveals NBS-LRR genes related to nematode resistance
Source: BMC Plant Biol. 2018 Aug 6;18:159. doi: 10.1186/s12870-018-1373-7 (PMC6080386; doi:10.1186/s12870-018-1373-7)
Supplement: Supplementary file 6 — Table S3. LDEG NBS-LRR genes (FDR < 0.05) in Arachis duranensis and Arachis stenosperma. (XLSX 34 kb) [file 12870_2018_1373_MOESM6_ESM.xlsx]

## Sheet: Sheet1
	Additional file 6: Table S3 - LDEG NBS-LRR genes (FDR < 0.05) in Arachis duranensis and Arachis stenosperma.
	Gene model a	Code NBS b	Chromosome c	Type (CC or TIR) d	NBS sub-family e	Gene Size f	Type of duplication g
	Aradu.NX0D1	NBS1	A03	CC	TNL	1635	Dispersed
	Aradu.67TUI	NBS2	A02	CC	xNL	3722	Tandem
	Aradu.QZS0L	NBS3	A02	CC	xNL	1384	Proximal
	Aradu.IZG0P	NBS4	A04	CC	TNL	2700	Tandem
	Aradu.NSE79	NBS5	A08	TIR	TNL	840	Proximal
	Aradu.A35HY	NBS6	A02	TIR	TNL	1274	Proximal
	Aradu.XV6T4	NBS7	A04	CC	TNL	2949	Proximal
	Aradu.81T9C	NBS8	A05	CC	xNL	2561	Tandem
	Aradu.5W8P5	NBS9	A03	TIR	TNL	1271	Proximal
	Aradu.MKP1A	NBS10	A09	TIR	xNL	1107	Proximal
	Aradu.EKR6S	NBS11	A05	CC	xNL	1138	Tandem
	Aradu.J093S	NBS12	A10	CC	xNL	1345	Proximal
	Aradu.6F552	NBS13	A09	CC	xNL	819	Dispersed
	Aradu.HPB41	NBS14	A09	TIR	TNL	1165	WGD
	Aradu.3KF1I	NBS15	A09	CC	xNL	991	Dispersed
	Aradu.18HSN	NBS16	A09	CC	xNL	1093	Proximal
	Aradu.X00QW	NBS17	A03	CC	xNL	892	Dispersed
	Aradu.62QCX	NBS18	A10	CC	xNL	918	Tandem
	Aradu.G29LA	NBS19	A09	TIR	TNx	640	WGD
	Aradu.S36FW	NBS20	A03	CC	xNL	821	Tandem
	Aradu.565PC	NBS21	A09	TIR	xNL	1344	Proximal
	Aradu.KFS00	NBS22	A09	TIR	TNL	1015	Tandem
	Aradu.G4VT9	NBS23	A06	TIR	TNL	1119	Dispersed
	Aradu.F12KD	NBS24	A04	CC	TNx	1103	Proximal
	Aradu.46JQQ	NBS25	A04	CC	xNL	2836	Tandem
	Aradu.Z87JB	NBS26	A03	TIR	TNL	1012	Dispersed
	Aradu.HM4L0	NBS27	A02	TIR	xNL	931	Proximal
	Aradu.4VN8I	NBS28	A08	TIR	TNL	967	Proximal
	Aradu.0QE03	NBS29	A09	TIR	TNL	1095	Tandem
	Aradu.Z97F9	NBS30	A01	CC	xNL	995	Tandem
	Aradu.24NBV	NBS31	A05	TIR	TNx	552	Tandem
	Aradu.9IP1V	NBS32	A02	CC	xNL	2379	Dispersed
	Aradu.G9WGP	NBS33	A02	TIR	xNL	930	Dispersed
	Aradu.CM87L	NBS34	A08	TIR	TNL	1581	Tandem
	Aradu.R8I1W	NBS35	A03	TIR	TNL	1089	Tandem
	Aradu.0Q6Y1	NBS36	A02	TIR	TNL	1111	Tandem
	Aradu.NL1YQ	NBS37	A05	TIR	TNx	1256	Tandem
	Aradu.168L7	NBS38	A05	CC	xNL	2840	Dispersed
	Aradu.R4V51	NBS39	A09	TIR	xNL	780	Tandem
	Aradu.K0XH2	NBS40	A01	CC	xNL	917	Proximal
	Aradu.HLR71	NBS41	A08	TIR	TNx	432	Tandem
	Aradu.AM0MT	NBS42	A05	TIR	TNL	1050	Tandem
	Aradu.4X7WG	NBS43	A04	TIR	TNL	1001	Dispersed
	Aradu.L3C1J	NBS44	A01	CC	xNL	667	Tandem
	Aradu.4N3HV	NBS45	A01	CC	xNL	1055	Tandem
	Aradu.1YK0L	NBS46	A09	CC	xNL	1202	Tandem
	Aradu.BY4US	NBS47	A02	TIR	TNL	1208	Tandem
	Aradu.01U6W	NBS48	A03	TIR	TNL	897	Proximal
	Aradu.G0JHP	NBS49	A04	TIR	TNL	983	Tandem
	Aradu.E0HSZ	NBS50	A05	TIR	TNL	1426	Tandem
	Aradu.W4M0J	NBS51	A06	CC	xNL	599	Dispersed
	Aradu.QL5ZF	NBS52	A03	CC	xNL	930	Proximal
	a Accession number in PeanutBase (http://peanutbase.org/).
	b Designation given to significantly genes in the present study.
	c Chromosome number in the reference genome Arachis duranensis
	d Type of NBS-LRR according to Bertioli et al, 2016
	e Sub-family type of NBS-LRR genes
	f Size of the gene
	g Type of duplication
